# Supplementary material for: Unveiling Prognostic RNA Biomarkers through a Multi-Cohort Study in Colorectal Cancer
Source: Int J Mol Sci. 2024 Mar 14;25(6):3317. doi: 10.3390/ijms25063317 (PMC10969897; doi:10.3390/ijms25063317)
Supplement: Supplementary file 1 [file ijms-25-03317-s001.zip › Supplementary Table S1.xlsx]

## Sheet: Sheet1
Supplementary Table S1. Literature review of previously reported association between 28 RNA biomarkers and prognosis of colorectal cancer (CRC)
Gene Symbol	PMID	Predictive prognostic biomarkers	Details
PI4K2A	35634380	Known (Proven)
BAHD1	30231850 26183847	Potential biomarkers (Yet Proven)	Association with CRC development Important regulation of inflammation pathways in ulcerative colitis
MFAP1	29620224	Potential biomarkers (Yet Proven)
OAZ2	30175154	Potential biomarkers (Yet Proven)	Relating to multidrug resistance
FAM219B	35927308	Known (Proven)
KCTD1	36979172	Potential biomarkers (Yet Proven)	Oncosuppressive properties
DNAJA4	34489408	Potential biomarkers (Yet Proven)	Upregulated in liver metastasis
ZEB1-AS1	35794981	Known (Proven)
OSBPL1A	35663062	Known (Proven)
MYRIP	35091681	Potential biomarkers (Yet Proven)	Downregulated in tumor tissues
TOX3	35347804	Potential biomarkers (Yet Proven)	Regulating the proliferation and apoptosis of CRC
F2RL2	37359548	Potential biomarkers (Yet Proven)
FGFR4	32236572	Potential biomarkers (Yet Proven)	Relating to growth and metastasis of CRC
KRTAP4-1	NA	Potential biomarkers (Yet Proven)
CHN2	34302946	Known (Proven)
NFE2L3	31693889	Potential biomarkers (Yet Proven)	Silencing of NFE2L3 decreases colon cancer cell proliferation
TTTY14	34896077	Potential biomarkers (Yet Proven)	Aberrant expression in colon cancer
CACNA1D	29079724	Potential biomarkers (Yet Proven)	Regulating migration of colorectal cancer cells
SLC18A1	28968818	Known (Proven)
CMC1	36505872	Known (Proven)
ITGB8-AS1	34371180	Potential biomarkers (Yet Proven)	Promoting cell growth and migration
LARS2	35659337	Potential biomarkers (Yet Proven)	Association with immunoevasion
RAB11FIP4	29257314	Known (Proven)
LINC00511	33536761	Potential biomarkers (Yet Proven)
CHDH	34398900	Known (Proven)
HNF1B	32488808	Known (Proven)
PDPK1	20133737	Potential biomarkers (Yet Proven)
EIF1B	36907525	Potential biomarkers (Yet Proven)
